# Supplementary material for: Quantification and Localization of Formylated Phloroglucinol Compounds (FPCs) in Eucalyptus Species
Source: Front Plant Sci. 2019 Feb 26;10:186. doi: 10.3389/fpls.2019.00186 (PMC6399404; doi:10.3389/fpls.2019.00186)
Supplement: Supplementary file 1 [file Table_1.XLSX]

## Sheet: Supplementary table S1
Supplementary table S1. Characterized formylated phloroglucinol compounds.						References
Compound	Molecular formula	Exact mass	Reference			Amano, T., Komiya, T., Hori, M., and Goto, M. (1981). Isolation and characterization of euglobals from Eucalyptus globulus labill. by preparative reversed-phase liquid chromatography. J. Chromatogr., 347–355.
Diguajadial	C60H66O9	930.471	(Yang et al., 2008)			Boland, D. J., Brophy, J. J., and Fookest, C. J. R. (1992). Jensenone, a ketone from Eucalyptus jensenii. Phytochemistry 31, 2178–2179. doi:10.1016/0031-9422(92)80396-V.
Eucalrobusone A	C28H38O5	454.272	(Shang et al., 2016a)			Chenavas, S., Fiorini-Puybaret, C., Joulia, P., Larrouquet, C., Waton, H., Martinez, A., et al. (2015). New formylated phloroglucinol compounds from Eucalyptus globulus foliage. Phytochem. Lett. 11, 69–73. doi:10.1016/j.phytol.2014.11.002.
Eucalrobusone B	C28H38O5	454.272	(Shang et al., 2016a)			Crow, D. M., Osawa, T., Paton, D. M., and Willing, R. R. (1977). Structure of Grandinol: A novel inhibitor from Eucalyptus grandis. Tetrahedron Lett. 0, 1073–1074.
Eucalrobusone C	C28H38O5	454.272	(Shang et al., 2016a)			Eschler, B. M., and Foley, W. J. (1999). A new Sideroxylonal from Eucalyptus melliodora. Aust. J. Chem. 52, 157–158. doi:10.1071/C98176.
Eucalrobusone D	C28H36O6	468.251	(Shang et al., 2016a)			Faqueti, L. G., Farias, I. V., Sabedot, E. C., Delle Monache, F., San Feliciano, A., Schuquel, I. T. A., et al. (2015). Macrocarpal-like compounds from Eugenia umbelliflora fruits and their antibacterial activity. J. Agric. Food Chem. 63, 8151–8155. doi:10.1021/acs.jafc.5b03562.
Eucalrobusone E	C28H38O5	454.272	(Shang et al., 2016a)			Faqueti, L. G., Petry, C. M., Meyre-Silva, C., MacHado, K. E., Cruz, A. B., Garcia, P. A., et al. (2012). Euglobal-like compounds from the genus Eugenia. Nat. Prod. Res., 1–4. doi:10.1080/14786419.2012.656113.
Eucalrobusone F	C23H28O5	384.194	(Shang et al., 2016a)			Fu, H., Luo, Y., Li, C., and Yang, J. (2010). Psidials A - C , three unusual meroterpenoids from the leaves of Psidium guajava L. Org. Lett. 12, 656–659.
Eucalrobusone G	C28H38O5	454.272	(Shang et al., 2016a)			Gao, Y., Li, G.-T., Li, Y., Hai, P., Wang, F., and Liu, J.-K. (2013). Guajadials C-F, four unusual meroterpenoids from Psidium guajava. Nat. Products Bioprospect. 3, 14–19. doi:10.1007/s13659-012-0102-4.
Eucalrobusone H	C28H38O5	454.272	(Shang et al., 2016a)			Gao, Y., Wang, G. Q., Wei, K., Hai, P., Wang, F., and Liu, J. K. (2012). Isolation and biomimetic synthesis of (±)-Guajadial B, a novel meroterpenoid from Psidium guajava. Org. Lett. 14, 5936–5939. doi:10.1021/ol302849v.
Eucalrobusone I	C28H38O5	454.272	(Shang et al., 2016a)			Guo-Wei, Q., and Ren-Sheng, X. (1986). Studies on chemical constituents of Eucalyptus robusta sm. Isolation and identification of robustaol b and other constituents. Chinese J. Chem. 4, 62–67. doi:https://doi.org/10.1002/cjoc.19860040110.
Eucalrobusone J	C28H38O5	454.272	(Shang et al., 2016b)			Hiranrat, A., and Mahabusarakam, W. (2008). New acylphloroglucinols from the leaves of Rhodomyrtus tomentosa. Tetrahedron 64, 11193–11197. doi:10.1016/j.tet.2008.09.054.
Eucalrobusone K	C28H36O6	468.251	(Shang et al., 2016b)			Jian, Y. Q., Huang, X. J., Zhang, D. M., Jiang, R. W., Chen, M. F., Zhao, B. X., et al. (2015). Guapsidial A and guadials B and C: Three new meroterpenoids with unusual skeletons from the leaves of Psidium guajava. Chem. - A Eur. J. 21, 9022–9027. doi:10.1002/chem.201500533.
Eucalrobusone L	C28H38O5	454.272	(Shang et al., 2016b)			Jian, Y. Q., Wang, Y., Huang, X. J., Li, G. Q., Zhao, B. X., Guo, Q. Y., et al. (2012). Two new euglobals from the leaves of Eucalyptus robusta. J. Asian Nat. Prod. Res. 14, 831–837. doi:10.1080/10286020.2012.697457.
Eucalrobusone M	C28H36O6	468.251	(Shang et al., 2016b)			Kokumai, M., Konoshima, T., Kozuka, M., Haruna, M., and Ito, K. (1991). Euglobal T1, a new euglobal from Eucalyptus tereticornis. J. Nat. Prod. 54, 1082–1086. doi:10.1021/np50076a025.
Eucalrobusone N	C28H38O5	454.272	(Shang et al., 2016b)			Kozuka, M., Sawada, T., Kasahara, F., Mizuta, E., Amano, T., Komiya, T., et al. (1982a). The Granulation-Inhibiting Principles from Eucalyptus globulus LABILL. II. The Structures of Euglobal-III, -IVb and -VII. Chem. Pharm. Bull. 30, 1964–1973. doi:10.1248/cpb.37.3229.
Eucalrobusone O	C28H38O6	454.272	(Shang et al., 2016b)			Kozuka, M., Sawada, T., Kasahara, F., Mizuta, E., Amano, T., Komiya, T., et al. (1982b). The Granulation-Inhibiting Principles from Eucalyptus globulus LABILL. II. The Structures of Euglobal -Ia1, -Ia2, -Ib, -Ic, -IIa, -IIb and -IIc. Chem. Pharm. Bull. 30, 1952–1963. doi:10.1248/cpb.37.3229.
Eucalrobusone P	C28H36O6	468.251	(Shang et al., 2016b)			Liu, H., Feng, M. Y., Yu, Q., Yan, H., Zeng, Y., Qin, X. J., et al. (2018). Formyl phloroglucinol meroterpenoids from Eucalyptus tereticornis and their bioactivities. Tetrahedron 74, 1540–1545. doi:10.1016/j.tet.2018.02.020.
Eucalteretial A	C28H38O5	454.272	(Liu et al., 2018)			Mohamed, G. A., and Ibrahim, S. R. M. (2007). Eucalyptone G, a new phloroglucinol derivative and other constituents from Eucalyptus globulus Labill. Arkivoc xv, 281–291. doi:10.3998/ark.5550190.0008.f27.
Eucalteretial B	C28H38O5	454.272	(Liu et al., 2018)			Moore, B. D., Wallis, I. R., Palá-Paúl, J., Brophy, J. J., Willis, R. H., and Foley, W. J. (2004). Antiherbivore chemistry of Eucalyptus - Cues and deterrents for marsupial folivores. J. Chem. Ecol. 30, 1743–1769. doi:10.1023/B:JOEC.0000042399.06553.c6.
Eucalteretial C	C28H38O6	470.267	(Liu et al., 2018)			Murata, M., Yamakoshi, Y., Homma, S., Aida, K., Hori, K., and Ohashi, Y. (1990). Macrocarpal A, a novel antibacterial compound from Eucalyptus macrocarpa. Agric. Biol. Chem. 54, 3221–3226. doi:10.1080/00021369.1990.10870453.
Eucalteretial D	C28H38O5	454.272	(Liu et al., 2018)			Osawa, K., Yasuda, H., Morita, H., Takeya, K., and Itokawa, H. (1995). Eucalyptone from Eucalyptus globulus. Phytochemistry 40, 183–184. doi:10.1016/0031-9422(95)00233-W.
Eucalteretial E	C28H40O6	472.282	(Liu et al., 2018)			Osawa, K., Yasuda, H., Morita, H., Takeya, K., and Itokawa, H. (1996). Macrocarpals H, I, and J from the leaves of Eucalyptus globulus. J. Nat. Prod. 59, 823–827. doi:10.1021/np9604994.
Eucalypglobulusal A	C28H38O7	486.262	(Qin et al., 2018)			Peng, L.-Y., He, J., Xu, G., Wu, X.-D., Dong, L.-B., Gao, X., et al. (2011). Euglobal-IIIa, a novel acylphloroglucinol-sesquiterpene derivative from Eucalyptus robusta: absolute structure and cytotoxicity. Nat. Products Bioprospect. 1, 101–103. doi:10.1007/s13659-011-0021-9.
Eucalypglobulusal B	C28H40O7	488.277	(Qin et al., 2018)			Pham, T.-A., Shair Mohammad, I., Vu, V.-T., Hu, X.-L., Birendra, C., Ulah, A., et al. (2018). Phloroglucinol Derivatives from the Fruits of Eucalyptus globulus and Their Cytotoxic Activities. Chem. Biodivers. 15, e1800052. doi:10.1002/cbdv.201800052.
Eucalypglobulusal C	C27H38O6	458.267	(Qin et al., 2018)			Qin, G. W., Chen, Z. X., Wang, H. C., and Qian, M. K. (1981). Structure and synthesis of robustaol A. Acta Chim. Sin. 39, 83–89.
Eucalypglobulusal D	C27H38O6	458.267	(Qin et al., 2018)			Qin, X. J., Feng, M. Y., Liu, H., Ni, W., Rauwolf, T., Porco, J. A., et al. (2018). Eucalyptusdimers A-C, dimeric phloroglucinol-phellandrene meroterpenoids from Eucalyptus robusta. Org. Lett. 20, 5066–5070. doi:10.1021/acs.orglett.8b02259.
Eucalypglobulusal E	C28H40O7	488.277	(Qin et al., 2018)			Qin, X., Jin, L., Yu, Q., Liu, H., Khan, A., Yan, H., et al. (2018). Eucalypglobulusals A–J, Formyl-Phloroglucinol–Terpene Meroterpenoids from Eucalyptus globulus Fruits. J. Nat. Prod. 81, 2638–2646. doi:10.1021/acs.jnatprod.8b00430.
Eucalypglobulusal F	C28H38O6	470.267	(Qin et al., 2018)			Qin, X. J., Yan, H., Ni, W., Yu, M. Y., Khan, A., Liu, H., et al. (2016). Cytotoxic meroterpenoids with rare skeletons from Psidium guajava cultivated in temperate zone. Sci. Rep. 6, 2–10. doi:10.1038/srep32748.
Eucalypglobulusal G	C28H40O6	472.282	(Qin et al., 2018)			Qin, X. J., Yu, Q., Yan, H., Khan, A., Feng, M.-Y., Li, P.-P., et al. (2017). Meroterpenoids with Antitumor Activities from Guava ( Psidium guajava ). J. Agric. Food Chem. 65, 4993–4999. doi:10.1021/acs.jafc.7b01762.
Eucalypglobulusal H	C28H38O5	454.272	(Qin et al., 2018)			Satoh, H., Etho, H., Watanabe, N., Kawagishi, H., Arai, K., and Ina, K. (1992). Structures of Sideroxylonals from Eucalyptus sideroxylon. Chem. Lett., 1917–1920. doi:10.1246/cl.1992.1917.
Eucalypglobulusal I	C23H30O7	418.199	(Qin et al., 2018)			Savina, A. A., Zakharov, V. F., and Tsybul’ko, N. S. (1992). Structure of a new phenol aldehyde from the leaves of Eucalyptus viminalis. Chemsitry Nat. Compd. 27, 696–701.
Eucalypglobulusal J	C23H30O6	402.204	(Qin et al., 2018)			Sawada, T., Kozuka, M., Komiya, T., Amano, T., and Goto, M. (1980). Euglobal-III, a novel granulation inhibiting agent from Eucalyptus globulus Labill. Chem. Pharm. Bull. 28, 2546–2548. doi:10.1093/jxb/erl177.
Eucalyptal A	C28H36O6	468.251	(Yin et al., 2007)			Shang, Z. C., Yang, M. H., Jian, K. L., Wang, X. B., and Kong, L. Y. (2016a). 1H NMR-Guided Isolation of Formyl-Phloroglucinol Meroterpenoids from the Leaves of Eucalyptus robusta. Chem. - A Eur. J. 22, 11778–11784. doi:10.1002/chem.201601732.
Eucalyptal B	C28H38O7	486.262	(Yin et al., 2007)			Shang, Z. C., Yang, M. H., Jian, K. L., Wang, X. B., and Kong, L. Y. (2016b). New formyl phloroglucinol meroterpenoids from the leaves of Eucalyptus robusta. Nat. Sci. Reports 22, 11778–11784. doi:10.1002/chem.201601732.
Eucalyptal C	C28H36O6	468.251	(Yin et al., 2007)			Shao, M., Wang, Y., Jian, Y. Q., Huang, X. J., Zhang, D. M., Tang, Q. F., et al. (2012). Guadial A and psiguadials C and D, three unusual meroterpenoids from Psidium guajava. Org. Lett. 14, 5262–5265. doi:10.1021/ol302423b.
Eucalyptal D	C28H36O5	452.256	(Wang et al., 2012)			Shao, M., Wang, Y., Liu, Z., Zhang, D. M., Cao, H. H., Jiang, R. W., et al. (2010). Psiguadials A and B, two novel meroterpenoids with unusual skeletons from the leaves of Psidium guajava. Org. Lett. 12, 5040–5043. doi:10.1021/ol102179u.
Eucalyptal E	C28H38O7	486.262	(Wang et al., 2012)			Shibuya, Y., Kusuoku, H., Murphy, G. K., and Nishizawa, Y. (2001). Isolation and structure determination of new Macrocarpals from a herbal medicine, Eucalyptus globulus leaf. Nat. Med. 55, 28–31.
Eucalyptin A	C28H40O6	472.282	(Yang et al., 2012)			Shou, Q., Smith, J. E., Mon, H., Brkljača, Z., Smith, A. S., Smith, D. M., et al. (2014). Rhodomyrtals A-D, four unusual phloroglucinol-sesquiterpene adducts from Rhodomyrtus psidioides. RSC Adv. 4, 13514–13517. doi:10.1039/c4ra00154k.
Eucalyptin B	C28H40O6	472.282	(Pham et al., 2018)			Sidana, J., Rohilla, R. K., Roy, N., Barrow, R. A., Foley, W. J., and Singh, I. P. (2010). Antibacterial sideroxylonals and loxophlebal A from Eucalyptus loxophleba foliage. Fitoterapia 81, 878–883. doi:10.1016/j.fitote.2010.05.016.
Eucalyptone	C28H38O7	486.262	(Osawa et al., 1995)			Sidana, J., Singh, S., Arora, S. K., Foley, W. J., and Singh, I. P. (2011). Formylated phloroglucinols from Eucalyptus loxophleba foliage. Fitoterapia 82, 1118–1122. doi:10.1016/j.fitote.2011.07.009.
Eucalyptone G	C40H52O9	676.361	(Mohamed and Ibrahim, 2007)			Singh, I. P., Hayakawa, R., Etoh, H., Takasaki, M., and Konoshima, T. (1997). Grandinal, a new phloroglucinol dimer from Eucalyptus grandis. Biosci. Biotechnol. Biochem. 61, 921–923. doi:10.1271/bbb.61.921.
Eucalyptusdimer A	C44H58O8	714.413	(Qin et al., 2018)			Singh, I. P., Umehara, K., Asai, T., Etoh, H., Takasaki, M., and Konoshima, T. (1998). Phloroglucinol-monoterpene adducts from Eucalyptus grandis. Phytochemistry 47, 1157–1159.
Eucalyptusdimer B	C44H58O8	714.413	(Qin et al., 2018)			Singh, I. P., Umehara, K., and Etoh, H. (1999). Macrocarpals in Eucalyptus spp. as attachment-inhibitors against the blue mussel. Nat. Prod. Lett. 14, 11–15. doi:10.1080/10575639908045428.
Eucalyptusdimer C	C45H60O8	728.429	(Qin et al., 2018)			Takasaki, M., Konoshima, T., Kozuka, M., Haruna, M., and Ito, K. (1997). Euglobals-In-2 and -In-3, New Euglobals from Eucatyptus incrassata. Nat. Med. 55, 486–490.
Eucarobustol A	C28H38O5	454.272	(Yu et al., 2016)			Takasaki, M., Konoshima, T., Kozuka, M., Haruna, M., Ito, K., Crow, W. D., et al. (1994a). Euglobal-In-1, a new Euglobal fom Eucalyptus incrassata. Chem. Pharm. Bull. 42, 2113–2116. doi:10.1093/jxb/erl177.
Eucarobustol B	C28H38O5	454.272	(Yu et al., 2016)			Takasaki, M., Konoshima, T., Kozuka, M., Haruna, M., Ito, K., and Shigeo, Y. (1994b). Four Euglobals from Eucalyptus blakelyi. Chem. Pharm. Bull. 10, 2177–2179. doi:10.1248/cpb.37.3229.
Eucarobustol C	C28H40O6	472.282	(Yu et al., 2016)			Takasaki, M., Konoshima, T., Kozuka, M., Haruna, M., Ito, K., and Shingu, T. (1994c). Structures of Euglobals-G1, -G2, -G3, -G4, and -G5 from Eucalyptus grandis. Chem. Pharm. Bull. 42, 2591–2597. doi:10.1093/jxb/erl177.
Eucarobustol D	C28H38O5	454.272	(Yu et al., 2016)			Takasaki, M., Konoshima, T., Shingu, T., Tokuda, H., Nishino, H., Iwashima, A., et al. (1990). Structures of Euglobal-G1, -G2, and -G3 from Eucalyptus grandis, three new inhibitors of Epstein- Barr virus activation. Chem. Pharm. Bull. 38, 1444–1446. doi:10.1248/cpb.38.1444.
Eucarobustol E	C29H42O6	486.298	(Yu et al., 2016)			Tang, G. H., Dong, Z., Guo, Y. Q., Cheng, Z. Bin, Zhou, C. J., and Yin, S. (2017). Psiguajadials A-K: unusual Psidium meroterpenoids as phosphodiesterase-4 inhibitors from the leaves of Psidium guajava. Sci. Rep. 7, 1–15. doi:10.1038/s41598-017-01028-4.
Eucarobustol F	C28H40O6	472.282	(Yu et al., 2016)			Umehara, K., Singh, I. P., Etoh, H., Takasaki, M., and Konoshima, T. (1998). Five phloroglucinol-monoterpene adducts from Eucalyptus grandis. Phytochemistry 49, 1699–1704.
Eucarobustol G	C28H38O5	454.272	(Yu et al., 2016)			Wang, J., Zhai, W. Z., Zou, Y., Zhu, J. J., Xiong, J., Zhao, Y., et al. (2012). Eucalyptals D and E, new cytotoxic phloroglucinols from the fruits of Eucalyptus globulus and assignment of absolute configuration. Tetrahedron Lett. 53, 2654–2658. doi:10.1016/j.tetlet.2012.03.073.
Eucarobustol H	C28H38O5	454.272	(Yu et al., 2016)			Xu, R., Snyder, J. K., and Nakanishi, K. (1984). Robustadials A and B from Eucalyptus Robusta. J. Am. Chem. Soc. 106, 734–736. doi:10.1021/jo00254a027.
Eucarobustol I	C28H38O5	454.272	(Yu et al., 2016)			Yamakoshi, Y., Murata, M., Shimizu, A., and Homma, S. (1992). Isolation and characterization of macrocarpals B--G antibacterial compounds from Eucalyptus macrocarpa. Biosci. Biotechnol. Biochem. 56, 1570–1576. doi:10.1271/bbb.56.1570.
Eugenial A	C22H28O5	372.194	(Faqueti et al., 2012)			Yang, S. P., Zhang, X. W., Ai, J., Gan, L. S., Xu, J. B., Wang, Y., et al. (2012). Potent HGF/c-Met axis inhibitors from Eucalyptus globulus: The coupling of phloroglucinol and sesquiterpenoid is essential for the activity. J. Med. Chem. 55, 8183–8187. doi:10.1021/jm3007454.
Eugenial B	C22H28O5	372.194	(Faqueti et al., 2012)			Yang, X.-L., Hsieh, K.-L., and Liu, J.-K. (2008). Diguajadial: A dimer of the meroterpenoid from the leaves of Psidium guajava (Guava). Chin. J. Nat. Med. 6, 333–335. doi:http://dx.doi.org/10.1016/S1875-5364(09)60028-5.
Eugenial C	C27H36O5	440.256	(Faqueti et al., 2015)			Yang, X. L., Hsieh, K. L., and Liu, J. K. (2007). Guajadial: An unusual meroterpenoid from guava leaves Psidium guajava. Org. Lett. 9, 5135–5138. doi:10.1021/ol702537q.
Eugenial D	C27H36O5	440.256	(Faqueti et al., 2015			Yin, S., Xue, J. J., Fan, C. Q., Miao, Z. H., Ding, J., and Yue, J. M. (2007). Eucalyptals A-C with a new skeleton isolated from Eucalyptus globulus. Org. Lett. 9, 5549–5552. doi:10.1021/ol7025075.
Euglobal BI-1	C23H30O5	386.209	(Takasaki et al., 1994b)			Yoshida, S., Asami, T., Kawano, T., Yoneyama, K., Crow, W. D., Paton, D. M., et al. (1988). Photosynthetic inhibitors in Eucalyptus grandis. Phytochemistry 27, 1943–1946. doi:10.1016/0031-9422(88)80072-4.
Euglobal G1	C23H30O5	386.209	(Takasaki et al., 1990)			Yu, Y., Gan, L. S., Yang, S. P., Sheng, L., Liu, Q. F., Chen, S. N., et al. (2016). Eucarobustols A-I, Conjugates of Sesquiterpenoids and Acylphloroglucinols from Eucalyptus robusta. J. Nat. Prod. 79, 1365–1372. doi:10.1021/acs.jnatprod.6b00090.
Euglobal G10	C23H30O5	386.209	(Umehara et al., 1998)
Euglobal G11	C23H30O5	386.209	(Umehara et al., 1998)
Euglobal G12	C23H30O5	386.209	(Umehara et al., 1998)
Euglobal G2	C23H30O5	386.209	(Takasaki et al., 1990)
Euglobal G3	C23H30O5	386.209	(Takasaki et al., 1990)
Euglobal G4	C23H30O5	386.209	(Takasaki et al., 1994c)
Euglobal G5	C23H30O5	386.209	(Takasaki et al., 1994c)
Euglobal G6	C23H30O5	386.209	(Singh et al., 1998)
Euglobal G7	C23H30O5	386.209	(Singh et al., 1998)
Euglobal G8	C23H30O5	386.209	(Umehara et al., 1998)
Euglobal G9	C23H30O5	386.209	(Umehara et al., 1998)
Euglobal Ia1	C23H30O5	386.209	(Kozuka et al., 1982b)
Euglobal Ia2	C23H30O5	386.209	(Kozuka et al., 1982b)
Euglobal Ib	C23H30O5	386.209	(Kozuka et al., 1982b)
Euglobal Ic	C23H30O5	386.209	(Kozuka et al., 1982b)
Euglobal IIa	C23H30O5	386.209	(Kozuka et al., 1982b)
Euglobal IIb	C23H30O5	386.209	(Kozuka et al., 1982b)
Euglobal IIc	C23H30O5	386.209	(Kozuka et al., 1982b)
Euglobal III	C28H38O5	454.272	(Sawada et al., 1980)
Euglobal IIIa	C28H40O6	472.282	(Peng et al., 2011)
Euglobal In-1	C28H38O5	454.272	(Takasaki et al., 1994a)
Euglobal In-2	C28H38O5	454.272	(Takasaki et al., 1997)
Euglobal In-3	C28H38O5	454.272	(Takasaki et al., 1997)
Euglobal IVa	C28H38O5	454.272	(Kozuka et al., 1982a)
Euglobal IVb	C28H38O5	454.272	(Kozuka et al., 1982a)
Euglobal R1	C23H30O5	386.209	(Jian et al., 2012)
Euglobal R2	C23H30O5	386.209	(Jian et al., 2012)
Euglobal T1	C23H30O5	386.209	(Kokumai et al., 1991)
Euglobal V	C28H38O5	454.272	(Amano et al., 1981)
Euglobal VII	C28H38O5	454.272	(Kozuka et al., 1982a)
Euvimal-1	C28H40O6	472.282	(Savina et al., 1992)
Grandinal	C26H28O10	500.168	(Singh et al., 1997)
Grandinol	C13H16O5	252.1	(Crow et al., 1977)
Guadial A	C25H26O5	406.178	(Shao et al., 2012)
Guadial B	C25H26O5	406.178	(Jian et al., 2015)
Guadial C	C25H26O5	406.178	(Jian et al., 2015)
Guajadial	C30H34O5	474.241	(Yang et al., 2007)
Guajadial B	C30H34O5	474.241	(Gao et al., 2012)
Guajadial C	C30H34O5	474.241	(Gao et al., 2013)
Guajadial D	C30H34O5	474.241	(Gao et al., 2013)
Guajadial E	C30H34O5	474.241	(Gao et al., 2013)
Guajadial F	C30H34O5	474.241	(Gao et al., 2013)
Guajavadial A	C25H26O5	406.178	(Qin et al., 2016)
Guajavadial B	C30H34O5	474.241	(Qin et al., 2016)
Guajavadial C	C30H34O5	474.241	(Qin et al., 2016)
Guapsidial A	C30H34O5	474.241	(Jian et al., 2015)
Homograndinol	C14H18O5	266.115	(Yoshida et al., 1988)
Jensenal	C26H28O10	500.168	(Moore et al., 2004)
Jensenone	C13H14O6	266.079	(Boland et al., 1992)
Loxophlebal A	C25H28O9	472.173	(Sidana et al., 2010)
Loxophlebal B	C25H28O9	472.173	(Sidana et al., 2011)
Loxophlebene	C13H12O5	248.068	(Sidana et al., 2011)
Macrocarpal A	C28H40O6	472.282	(Murata et al., 1990)
Macrocarpal B	C28H40O6	472.282	(Yamakoshi et al., 1992)
Macrocarpal C	C28H38O5	472.282	(Yamakoshi et al., 1992)
Macrocarpal D	C28H40O6	472.282	(Yamakoshi et al., 1992)
Macrocarpal E	C28H40O6	472.282	(Yamakoshi et al., 1992)
Macrocarpal F	C28H40O6	472.282	(Yamakoshi et al., 1992)
Macrocarpal G	C28H38O5	454.272	(Yamakoshi et al., 1992)
Macrocarpal H	C28H40O6	472.282	(Osawa et al., 1996)
Macrocarpal I	C28H42O7	490.293	(Osawa et al., 1996)
Macrocarpal J	C28H42O7	490.293	(Osawa et al., 1996)
Macrocarpal K	C28H40O6	472.282	(Singh et al., 1999)
Macrocarpal L	C28H40O6	472.282	(Shibuya et al., 2001)
Macrocarpal M	C28H40O6	472.282	(Shibuya et al., 2001)
Macrocarpal N	C28H38O7	486.262	(Shibuya et al., 2001)
Macrocarpal O	C28H40O6	472.282	(Shibuya et al., 2001)
Macrocarpal P	C28H38O7	486.262	(Chenavas et al., 2015)
Macrocarpal Q	C28H40O6	472.282	(Chenavas et al., 2015)
Psidial A	C30H34O5	474.241	(Fu et al., 2010)
Psidial B	C30H36O6	492.251	(Fu et al., 2010)
Psidial C	C30H36O6	492.251	(Fu et al., 2010)
Psiguadial A	C30H34O5	474.241	(Shao et al., 2010)
Psiguadial B	C30H34O5	474.241	(Shao et al., 2010)
Psiguadial C	C30H34O6	490.236	(Shao et al., 2012)
Psiguadial D	C30H34O5	474.241	(Shao et al., 2012)
Psiguajadial A	C30H34O5	474.241	(Tang et al., 2017)
Psiguajadial B	C30H34O5	474.241	(Tang et al., 2017)
Psiguajadial C	C30H32O5	472.225	(Tang et al., 2017)
Psiguajadial D	C30H34O5	474.241	(Tang et al., 2017)
Psiguajadial E	C30H34O5	474.241	(Tang et al., 2017)
Psiguajadial F	C30H34O5	474.241	(Tang et al., 2017)
Psiguajadial G	C30H34O5	474.241	(Tang et al., 2017)
Psiguajadial H	C30H34O5	474.241	(Tang et al., 2017)
Psiguajadial I	C30H34O5	474.241	(Tang et al., 2017)
Psiguajadial J	C30H34O5	474.241	(Tang et al., 2017)
Psiguajadial K	C25H26O5	406.178	(Tang et al., 2017)
Psiguajavadial A	C25H26O5	406.178	(Qin et al., 2017)
Psiguajavadial B	C30H34O5	474.241	(Qin et al., 2017)
Rhodomyrtal A	C28H40O6	472.282	(Shou et al., 2014)
Rhodomyrtal B	C28H40O6	472.282	(Shou et al., 2014)
Rhodomyrtal C	C27H38O6	458.267	(Shou et al., 2014)
Rhodomyrtal D	C29H44O5	472.319	(Shou et al., 2014)
Rhodomyrtosone A	C26H32O7	456.215	(Hiranrat and Mahabusarakam, 2008)
Rhodomyrtosone B	C26H34O6	442.236	(Hiranrat and Mahabusarakam, 2008)
Rhodomyrtosone C	C41H54O8	674.382	(Hiranrat and Mahabusarakam, 2008)
Robustadial A	C23H30O5	386.209	(Xu et al., 1984)
Robustadial B	C23H30O5	386.209	(Xu et al., 1984)
Robustaol A	C25H30O9	474.189	(Qin et al., 1981)
Robustaol B	C11H14O4	210.089	(Guo-Wei and Ren-Sheng, 1986)
Sideroxylonal A	C26H28O10	500.168	(Satoh et al., 1992)
Sideroxylonal B	C26H28O10	500.168	(Satoh et al., 1992)
Sideroxylonal C	C26H28O10	500.168	(Eschler and Foley, 1999)

## Sheet: Supplementary table S2
Supplementary table S2. Quantification of formylated phloroglucinol compounds in Eucalyptus using UHPLC-DAD-ESI-Qq-TOF-MS/MS.
Tissue	Species	Macrocarpals												Sideroxylonals						Total FPCs	± S.E.
		mg g-1 DW												mg g-1 DW						mg g-1 DW
		A	± S.E.	J	± S.E.	L	± S.E.	N	± S.E.	Other1	± S.E.	Total1	± S.E.	SA	± S.E.	Other2	± S.E.	Total2	± S.E.
Leaf	E. camphora	2.87106	0.349761	0.00630391	0.000972815	2.14482	0.275452	0.441984	0.0858578	59.8596	4.0474	65.3237	4.3272	0.053122	0.00234097	0.0491132	0.00851888	0.102235	0.010593	65.426	4.33218
	E. globulus	1.50382	0.0666576	0.00698913	0.00112652	1.22641	0.0331659	0.614474	0.0717419	37.5992	2.81345	40.9509	2.85932	0.160836	0.016595	0.383996	0.117687	0.544832	0.132658	41.4957	2.72851
	E. camaldulensis	0.120318	0.115682	0.11083	0.11083	0.141714	0.139331	0.0488907	0.046523	3.74056	3.70875	4.16231	4.12108	0.112698	0.108695	0.741442	0.739163	0.854141	0.847839	5.01645	4.96892
	E. viminalis	0.132378	0.102282	0	0	0.134936	0.0883831	0.106608	0.0806409	3.21402	2.72037	3.58794	2.98888	0.00460841	0.00460841	0.00465306	0.00465306	0.00926147	0.00926147	3.5972	2.99808
	E. sideroxylon	0.05797	0.035172	0.0063203	0.0063203	0.0470212	0.0333849	0.034799	0.0265199	0.810687	0.543334	0.956797	0.636591	0.190374	0.09623	0.37999	0.215328	0.570364	0.298216	1.52716	0.832944
	E. leucoxylon	0.0460794	0.0278215	0.0038308	0.00173139	0.0655331	0.0423904	0.0280292	0.0166229	0.677453	0.42773	0.820926	0.514142	0.0036699	0.0016754	0.00242118	0.00129163	0.00609108	0.00292493	0.827017	0.516932
	E. yarraensis	0.00125103	0.00125103	0	0	0.00174867	0.00174867	0	0	0.00876256	0.00876256	0.0117623	0.0117623	0	0	0	0	0	0	0.0117623	0.0117623
	E. cladocalyx	0	0	0	0	0	0	0	0	0	0	0	0	0	0	0	0	0	0	0	0
	C. ficifolia	0	0	0	0	0	0	0	0	0	0	0	0	0	0	0	0	0	0	0	0
Flower bud	E. camphora	0.785315	0.473738	0.00143839	0.000913745	0.697724	0.417083	0.0260429	0.0130151	12.0552	7.18857	13.5657	8.09326	0.0282731	0.01466	0.0194719	0.00975588	0.047745	0.0242939	13.6135	8.11571
	E. yarraensis	0.00633351	0.00633351	0	0	0.00750472	0.00750472	0	0	0.0363423	0.0363423	0.0501805	0.0501805	0	0	0	0	0	0	0.0501805	0.0501805
	E. cladocalyx	0	0	0	0	0	0	0	0	0	0	0	0	0	0	0	0	0	0	0	0
Flower	E. leucoxylon	1.77485	1.19166	0.00818991	0.00411736	1.37904	0.89229	0.0842785	0.046797	29.0021	16.3299	32.2484	18.3764	0.187387	0.09069	0.124146	0.0611895	0.311533	0.151877	32.5599	18.5218
	E. viminalis	0.61328	0.59131	0	0	0.607603	0.580241	0.110023	0.106112	10.8844	10.7378	12.2153	12.0154	0.0401483	0.0401483	0.025341	0.025341	0.0654893	0.0654893	12.2808	12.0809
	E. sideroxylon	0.297831	0.247553	0.0181577	0.0181577	0.287677	0.233474	0.053698	0.0462216	5.11435	4.46401	5.77172	5.0089	0.272977	0.155596	1.11591	0.777565	1.38889	0.928462	7.16061	5.91652
	E. camphora	0.518758	0.10503	0	0	0.524734	0.00774683	0.24141	0.0129477	10.6843	1.34842	11.9692	1.45865	0.110373	0.0549503	0.159116	0.0748375	0.269489	0.129788	12.2387	1.58844
	E. cladocalyx	0	0	0	0	0	0	0	0	0	0	0	0	0	0	0	0	0	0	0	0
	C. ficifolia	0	0	0	0	0	0	0	0	0	0	0	0	0	0	0	0	0	0	0	0
Values represent average of 3 biological replicates. S.E. = standard error
1 Includes other FPCs with m/z 485.2545, 489.2858 and 471. 2749.
2 Includes other FPCs with m/z 499.1610.
A = Macrocarpal A
J = Macrocarpal J
L = Macrocarpal L
N = Macrocarpal N
SA = Sideroxylonal A

## Sheet: Supplementary table S3
Supplementary table S3. Standard curves used for absolute quantification of FPCs in Eucalyptus samples.
Macrocarpal A
Exact mass	472.282
Peak area	Concentration µM	Concentration ng/µL
177119	0.5	0.236141
2355824	2	0.944565
5342030	10	4.7228
7534414	20	9.4456
11993194	40	18.8913
14809531	50	23.6141
18188004	60	28.3369
21523458	75	35.4212
Macrocarpal J
Exact mass	490.293
Peak area	Concentration µM	Concentration ng/µL
181056	3	1.4709
280542	5	2.4515
1537063	10	4.9029
2541117	15	7.3544
4361198	30	14.7088
Macrocarpal L
Exact mass	472.282
Peak area	Concentration µM	Concentration ng/µL
147781	0.75	0.354212
246272	1.5	0.708424
2416994	5	2.3614
3895099	10	4.7228
7482645	20	9.4456
11008544	40	18.8913
16416889	60	28.3369
Macrocarpal N
Exact mass	486.262
Peak area	Concentration µM	Concentration ng/µL
58869	0.75	0.364696
107812	1.5	0.729393
305585	3	1.458
936636	5	2.4313
2386254	10	4.8626
4736201	20	9.7252
8702382	40	19.4505
11834197	60	29.1757
Sideroxylonal A
Exact mass	500.168
Peak area	Concentration µM	Concentration ng/µL
530339	0.5	0.25
1340119	1	0.5
17600840	10	5.0017
22850654	15	7.5025
29506532	20	10.0034
31014562	25	12.5042
34953672	30	15.005

## Sheet: Supplementary figure S4
Supplementary figure S4: Structural diversity of FPCs found in plants from the Myrtaceae family
